# Supplementary material for: Specific membrane capacitance, cytoplasm conductivity and instantaneous Young’s modulus of single tumour cells
Source: Sci Data. 2017 Feb 14;4:170015. doi: 10.1038/sdata.2017.15 (PMC5308201; doi:10.1038/sdata.2017.15)
Supplement: Supplementary file 1 [file sdata201715-isa1.zip]

Archive with 3 entries (3 files):
- i_Investigation.txt
- s_study_Chen.txt
- a_assay_Chen.txt
