# Supplementary material for: Specific membrane capacitance, cytoplasm conductivity and instantaneous Young’s modulus of single tumour cells
Source: Sci Data. 2017 Feb 14;4:170015. doi: 10.1038/sdata.2017.15 (PMC5308201; doi:10.1038/sdata.2017.15)
Supplement: Supplementary file 1 [file sdata201715-isa1.zip › i_Investigation.txt]

# Investigation File generated for Scientific Data with Investigation File Authoring Tool version 0.1.0 on 17/01/2017 - This metadata file is CC0
ONTOLOGY SOURCE REFERENCE
Term Source Name	CLO	BTO	OBI	NCIT	ERO
Term Source File	http://data.bioontology.org/ontologies/CLO	http://data.bioontology.org/ontologies/BTO	http://data.bioontology.org/ontologies/OBI	http://data.bioontology.org/ontologies/NCIT	http://data.bioontology.org/ontologies/ERO
Term Source Version	2.1.83	unknown	2014-08-18	16.05e	2013-08-02
Term Source Description	Cell Line Ontology	BRENDA Tissue and Enzyme Source Ontology	Ontology for Biomedical Investigations	National Cancer Institute Thesaurus	Eagle-I Research Resource Ontology
INVESTIGATION
Investigation Identifier
Investigation Title
Investigation Description
Investigation Submission Date
Investigation Public Release Date
INVESTIGATION PUBLICATIONS
Investigation PubMed ID
Investigation Publication DOI
Investigation Publication Author List
Investigation Publication Title
Investigation Publication Status
Investigation Publication Status Term Accession Number
Investigation Publication Status Term Source REF
INVESTIGATION CONTACTS
Investigation Person Last Name
Investigation Person Mid Initials
Investigation Person First Name
Investigation Person Address
Investigation Person Phone
Investigation Person Fax
Investigation Person Email
Investigation Person Affiliation
Investigation Person Roles
Investigation Person Roles Term Accession Number
Investigation Person Roles Term Source REF
STUDY
Study Identifier	10.1038/sdata.2017.15
Study Title	Specific membrane capacitance, cytoplasm conductivity and instantaneous Young’s modulus of single tumour cells
Study Submission Date	07/09/2016
Study Public Release Date	14/02/2017
Study Description	http://www.nature.com/articles/sdata201715#abstract
Study File Name	s_study_Chen.txt
Comment[Subject Keywords]	//;///;//
Comment[Manuscript Licence]	CC BY-4.0
Comment[Experimental Metadata Licence]	CC0
Comment[Supplementary Information File Name]	
Comment[Supplementary Information File Type]	x-zip-compressed
Comment[Supplementary Information File URL]	http://www.nature.com/articles/sdata201715#supplementary-information
Comment[Data Repository]	Dryad Digital Repository
Comment[Data Record Accession]	doi:10.5061/dryad.3019k
Comment[Data Record URI]	http://dx.doi.org/10.5061/dryad.3019k
STUDY DESIGN DESCRIPTORS
Study Design Type	cell type comparison design
Study Design Type Term Accession Number	OBI:0001411
Study Design Type Term Source REF	OBI
STUDY PUBLICATIONS
Study PubMed ID	""	""
Study Publication DOI	doi:10.1038/srep19487	doi:10.3390/s150202763
Study Publication Author List	""	""
Study Publication Title	""	""
Study Publication Status	published	published
Study Publication Status Term Accession Number		
Study Publication Status Term Source REF		
STUDY FACTORS
Study Factor Name	cell line
Study Factor Type	cancer cell line
Study Factor Type Term Accession Number	OBI:0001906
Study Factor Type Term Source REF	OBI
STUDY ASSAYS
Study Assay Measurement Type	Biophysical Chemistry
Study Assay Measurement Type Term Accession Number	NCIT:C18119
Study Assay Measurement Type Term Source REF	NCIT
Study Assay Technology Type	microfluidics platform
Study Assay Technology Type Term Accession Number	ERO:0000121
Study Assay Technology Type Term Source REF	ERO
Study Assay Technology Platform	""
Study Assay File Name	a_assay_Chen.txt
STUDY PROTOCOLS
Study Protocol Name	Cell Preparation	Device Fabrication	Device Operation	Data Processing
Study Protocol Type	selection	device creation objective	data collection method	data transformation
Study Protocol Type Term Accession Number	OBI:0001928	OBI:0000996	ERO:0001932	OBI:0200000
Study Protocol Type Term Source REF	OBI	OBI	ERO	OBI
Study Protocol Description				
Study Protocol URI	""	""	""	""
Study Protocol Version				
Study Protocol Parameters Name	""	""	""	""
Study Protocol Parameters Name Term Accession Number	""	""	""	""
Study Protocol Parameters Name Term Source REF	""	""	""	""
Study Protocol Components Name	""	""	""	""
Study Protocol Components Type	""	""	""	""
Study Protocol Components Type Term Accession Number	""	""	""	""
Study Protocol Components Type Term Source REF	""	""	""	""
STUDY CONTACTS
Study Person Last Name	Wang	Zhao	Chen	Fan	Lu	Chen	Long	Wang	Chen
Study Person First Name	Ke	Yang	Deyong	Beiyuan	Yulan	Lianhong	Rong	Junbo	Jian
Study Person Mid Initials									
Study Person Email	""	""	""	""	""	""	""	jbwang@mail.ie.ac.cn	chenjian@mail.ie.ac.cn
Study Person Phone									
Study Person Fax									
Study Person Address									
Study Person Affiliation	State Key Laboratory of Transducer Technology, Institute of Electronics, Chinese Academy of Sciences, Beijing 100190, PR China	State Key Laboratory of Transducer Technology, Institute of Electronics, Chinese Academy of Sciences, Beijing 100190, PR China	State Key Laboratory of Transducer Technology, Institute of Electronics, Chinese Academy of Sciences, Beijing 100190, PR China	State Key Laboratory of Transducer Technology, Institute of Electronics, Chinese Academy of Sciences, Beijing 100190, PR China	State Key Laboratory of Transducer Technology, Institute of Electronics, Chinese Academy of Sciences, Beijing 100190, PR China	State Key Laboratory of Transducer Technology, Institute of Electronics, Chinese Academy of Sciences, Beijing 100190, PR China	Department of Mechanical Engineering, University of Colorado, Boulder, Colorado 80309, USA	State Key Laboratory of Transducer Technology, Institute of Electronics, Chinese Academy of Sciences, Beijing 100190, PR China	State Key Laboratory of Transducer Technology, Institute of Electronics, Chinese Academy of Sciences, Beijing 100190, PR China
Study Person Roles									
Study Person Roles Term Accession Number									
Study Person Roles Term Source REF									
Comment[Study Person ORCID]									
Comment[Funder]									
Comment[FundRef ID]									
Comment[Funder Term Source REF]									
Comment[Grant Identifier]									
