# Supplementary material for: Specific membrane capacitance, cytoplasm conductivity and instantaneous Young’s modulus of single tumour cells
Source: Sci Data. 2017 Feb 14;4:170015. doi: 10.1038/sdata.2017.15 (PMC5308201; doi:10.1038/sdata.2017.15)
Supplement: Supplementary file 1 [file sdata201715-isa1.zip › s_study_Chen.txt]

Source Name	Characteristics[cell line]	Term Source REF	Term Accession Number	Protocol REF	Sample Name	Factor Value[cell line]
China Infrastructure of Cell Line Resources, Beijing, China	H460 cell	CLO	CLO:0008089	Cell Preparation	H460	H460 cell
China Infrastructure of Cell Line Resources, Beijing, China	H446 cell	CLO	CLO:0008088	Cell Preparation	H446	H446 cell
China Infrastructure of Cell Line Resources, Beijing, China	A549 cell	CLO	CLO:0001601	Cell Preparation	A549	A549 cell
China Infrastructure of Cell Line Resources, Beijing, China	95D cell	BTO	BTO:0002182	Cell Preparation	95D	95D cell
China Infrastructure of Cell Line Resources, Beijing, China	95C cell	BTO	BTO:0002183	Cell Preparation	95C	95C cell
