# Supplementary material for: Specific membrane capacitance, cytoplasm conductivity and instantaneous Young’s modulus of single tumour cells
Source: Sci Data. 2017 Feb 14;4:170015. doi: 10.1038/sdata.2017.15 (PMC5308201; doi:10.1038/sdata.2017.15)
Supplement: Supplementary file 1 [file sdata201715-isa1.zip › a_assay_Chen.txt]

Sample Name	Protocol REF	Protocol REF	Assay Name	Raw Data File	Comment[Data Repository]	Comment[Data Record Accession]	Comment[Data Record URI]	Protocol REF	Derived Data File	Comment[Data Repository]	Comment[Data Record Accession]	Comment[Data Record URI]
H460	Device Fabrication	Device Operation	H460	Raw Data 20161109.xlsx	Dryad Digital Repository	doi:10.5061/dryad.3019k	http://dx.doi.org/10.5061/dryad.3019k	Data Processing	Data Source 20160830.xlsx	Dryad Digital Repository	doi:10.5061/dryad.3019k	http://dx.doi.org/10.5061/dryad.3019k
H446	Device Fabrication	Device Operation	H446	Raw Data 20161109.xlsx	Dryad Digital Repository	doi:10.5061/dryad.3019k	http://dx.doi.org/10.5061/dryad.3019k	Data Processing	Data Source 20160830.xlsx	Dryad Digital Repository	doi:10.5061/dryad.3019k	http://dx.doi.org/10.5061/dryad.3019k
A549	Device Fabrication	Device Operation	A549	Raw Data 20161109.xlsx	Dryad Digital Repository	doi:10.5061/dryad.3019k	http://dx.doi.org/10.5061/dryad.3019k	Data Processing	Data Source 20160830.xlsx	Dryad Digital Repository	doi:10.5061/dryad.3019k	http://dx.doi.org/10.5061/dryad.3019k
95D	Device Fabrication	Device Operation	95D	Raw Data 20161109.xlsx	Dryad Digital Repository	doi:10.5061/dryad.3019k	http://dx.doi.org/10.5061/dryad.3019k	Data Processing	Data Source 20160830.xlsx	Dryad Digital Repository	doi:10.5061/dryad.3019k	http://dx.doi.org/10.5061/dryad.3019k
95C	Device Fabrication	Device Operation	95C	Raw Data 20161109.xlsx	Dryad Digital Repository	doi:10.5061/dryad.3019k	http://dx.doi.org/10.5061/dryad.3019k	Data Processing	Data Source 20160830.xlsx	Dryad Digital Repository	doi:10.5061/dryad.3019k	http://dx.doi.org/10.5061/dryad.3019k
